# Supplementary material for: Identification and Characterization of an Irreversible Inhibitor of CDK2
Source: Chem Biol. 2015 Sep 17;22(9):1159–64. doi: 10.1016/j.chembiol.2015.07.018 (PMC4579270; doi:10.1016/j.chembiol.2015.07.018)
Supplement: Table S3. NCL-0006300 Protein Kinase Selectivity. Related to Figure 4 [file mmc2.xlsx]

## Sheet: Sheet1
A									B
Protein kinase	%Remaining activity at 1µM NU6300	Uniprot ID	PDB ID	K88K89 equivalents					Protein kinase	%Remaining activity at 0.5µM NU6300 - Usual assay format	%Remaining activity at 0.5µM NU6300 - 4hr RT preincubation
MKK1	58								JNK3	53	98
MKK2	84								ERK8	20	68
MKK6	85								RSK1	83	131
ERK1	70								PDK1	29	40
ERK2	73								ROCK 2	46	47
JNK1	60								PRK2	65	84
JNK2	88								CHK1	72	42
JNK3	37								CHK2	55	120
p38α MAPK	81								GSK3b	80	81
p38β MAPK	67								CDK2/cyclin A	26	9
p38γ MAPK	104								CDK9/cyclin T1	89	127
p38δ MAPK	92								Aurora A	26	6
ERK8	24	Q8TD08	No structure	D98/L99/N100/A101/V102					Aurora B	43	87
RSK1	50								AMPK (hum)	70	73
RSK2	54								MARK1	37	38
PDK1	29								MARK4	47	52
PKBα	101								NUAK1	12	18
PKBβ	89								SIK2	39	69
SGK1	93								TSSK1	53	67
S6K1	82								TBK1	62	75
PKA	88								CLK2	35	104
ROCK 2	25	O75116	4L6Q	D176/L177/V178/N179/L180					PAK4	34	82
PRK2	50								PAK5	76	53
PKCα	86								MST2	38	11
PKCγ	104								MST4	74	94
PKCζ	100								GCK (MAP4K3)	89	29
PKD1	55								MLK1	4	29
STK33	59								MLK3	5	52
MSK1	69								TAO1	27	20
MNK1	102								ASK1	89	102
MNK2	91								IRAK1	64	38
MAPKAP-K2	93								TTK	41	47
MAPKAP-K3	88								Src	48	54
PRAK	77								Lck	67	60
CAMKKβ	73								YES1	43	135
CAMK1	89								BTK	18	28
SmMLCK	85								JAK2	9	7
PHK	69								EPH-B3	12	17
DAPK1	83								IR	48	58
CHK1	38								IRR	73	45
CHK2	39								VEG-FR1	43	51
GSK3β	42								TAK1	19	24
CDK2-Cyclin A	27	P24941	1QMZ	D86/L87/K88/K89/F90
CDK9-Cyclin T1	87
PLK1	90
Aurora A	18	O14965	1MUO	T217/V218/Y219/R220/E221
Aurora B	26
TLK1	52
LKB1	59
AMPK	47
MARK1	47
MARK2	69
MARK3	71
MARK4	37
BRSK1	79
BRSK2	60
MELK	55
NUAK1	2	O60285	No structure	E139/L140/Y141/D142/Y143
SIK2	22	P57059	No structure	E110/M111/F112/D113/Y114
SIK3	76
TSSK1	26
CK1γ2	79
CK1δ	83
CK2	91
TTBK1	83
DYRK1A	73
DYRK2	78
DYRK3	91
NEK2a	55
NEK6	70
IKKb	84
IKKe	68
TBK1	45
PIM1	84
PIM2	96
PIM3	56
SRPK1	71
EF2K	69
EIF2AK3	83
HIPK1	93
HIPK2	61
HIPK3	96
CLK2	27
PAK2	92
PAK4	35
PAK5	48
PAK6	73
MST2	41
MST3	54
MST4	39
GCK	26
MINK1	69
MEKK1	89
MLK1	8	P80192	3DTC	P227/L228/N229/R230/V231
MLK3	16	Q16584	No structure	P200/L201/S202/R203/A204
TESK1	78
TAO1	27
ASK1	49
TAK1	14	O43318	2EVA	S111/L112/Y113/N114/V115
IRAK1	37
IRAK4	78
RIPK2	86
OSR1	67
TTK	29
MPSK1	92
WNK1	103
Src	39
Lck	42
CSK	82
YES1	17	P07947	No structure	S355/L356/L357/D358/F359
ABL	56
BTK	17	Q06187	3GEN	C481/L482/L483/N484/Y485
JAK2	5	O60674	2B7A	S936/L937/R938/D939/Y940
SYK	58
ZAP70	90
TIE2	122
BRK	59
EPH-A2	91
EPH-A4	69
EPH-B1	78
EPH-B2	96
EPH-B3	14	P54753	No structure	A718/L719/D720/S721/F722
EPH-B4	90
FGF-R1	62
HER4	73
IGF-1R	79
IR	32
IRR	32
TrkA	59
DDR2	60
VEG-FR1	14	P17948	3HNG	N916/L917/S918/N919/Y920
